# Supplementary material for: Limited predictive value of achieving beneficial plasma (Z)-endoxifen threshold level by CYP2D6 genotyping in tamoxifen-treated Polish women with breast cancer
Source: BMC Cancer. 2015 Aug 1;15:570. doi: 10.1186/s12885-015-1575-4 (PMC4522133; doi:10.1186/s12885-015-1575-4)
Supplement: Additional file 1: — This file is in .xlsx format and includes: Table S1. CYP2D6 allele frequency. Table S2. CYP2D6 functional category and plasma concentration of tamoxifen and its metabolites in all studied patients. (XLSX 74 kb) [file 12885_2015_1575_MOESM1_ESM.xlsx]

## Sheet: Legend
Table S1	CYP2D6 allele frequency.
Table S2	CYP2D6 functional category and plasma concentration of tamoxifen and its metabolites in all studied patients.

## Sheet: Table S1
Table S1. CYP2D6 allele frequency.
Variant allele	dbSNP IDa	Major genetic variant	Location	Amino acid change	Enzyme activity	Allele frequence [%] N = 285
*1b	none or rs28371732	wild-type or g.3828G>A	none or exon 8	none or S401S	Normal	39.30
*2	rs16947; rs1135840	g.2850C>T; g.4180G>C	exon 6; exon 8	R296C; S486T	Normal	20.70
*1x2 or *2x2		allele duplication			Increased	3.16
*3	rs35742686	g.2549delA	exon 5	R259Gfs	None	1.23
*4	rs3892097; rs1065852; rs1135840	g.1846G>A; g.100C>T; g.4180G>C	intron 3; exon 1; exon 8	splicing defect; P34S; S486T	None	22.28
*5		gene deletion			None	2.11
*6	rs5030655	g.1707delT	exon 3	W152Gfs	None	0.53
*7	rs5030867	g.2935A>C	exon 6	H324P	None	0.00
*9	rs5030656	g.2615_2617delAAG	exon 5	K281del	Decreased	0.00
*10	rs1065852; rs1135840	g.100C>T; g.4180G>C	exon 1; exon 8	P34S; S486T	Decreased	2.81
*17	rs28371706; rs16947; rs1135840	g.1023C>T; g.2850C>T; g.4180G>C	exon 2; exon 6; exon 8	T107I; R296C; S486T	Decreased	0.18
*41	rs28371725; rs16947; rs1135840	g.2988G>A; g.2850C>T; g.4180G>C	intron 6; exon 6; exon 8	splicing defect; R296C; S486T	Decreased	7.72
ª RefSNP accesion number (http://www.ncbi.nml.nih.gov/snp)
b Allele *1A or *1B

## Sheet: Table S2
Table S2. CYP2D6 functional category and plasma concentration [ng/ml] of tamoxifen and its metabolites in all studied patients.
Patient ID	CYP2D6 functional group (genotype)	Tamoxifen	NDM-Tam	(Z)-Endoxifen 3-OH-NDM-Tam	(Z)-4-OH-Tam 3-OH-Tam	(E)-Endoxifen	4'-OH-Tam	4'-OH-NDM-Tam	Tam-N-Oxide	4-OH-Tam-O-Gluc	4-OH-NDM-Tam-Gluc	Tam-N-Gluc	(E)-a-OH-Tam	(Z)-a-OH-Tam
1	EM/EM	75.628	158.286	4.259	1.143	0	2.195	3.4	4.518	0.081	0.975298	0.067	0.212	0.023
2	EM/PM	184.74	243.635	7.245	2.89	0	3.894	3.505	15.545	0.262	1.58341	0.156	0.359	0.034
3	EM/EM	136.63	158.628	7.617	2.098	0	3.674	3.724	9.505	0.093	0.773026	0.089	0.39	0
5	EM/PM	269.021	239.793	2.942	1.607	0	6.872	4.912	12.939	0.139	0.556312	0.329	0.83	0.075
6	EM/UM	126.782	145.181	4.064	2.497	0	3.47	2.403	8.978	0.32	1.78857	0.151	0.467	0.05
7	EM/EM	136.574	152.782	7.341	2.277	0	3.259	2.528	14.605	0.204	1.05841	0.101	0.331	0.03
8	EM/PM	254.939	333.921	8.813	2.632	0	6.523	4.712	14.773	0.506	2.56425	0.24	0.552	0.062
9	EM/PM	170.326	212.308	6.127	1.532	0	2.69	3.205	21.079	0.246	1.7624	0.218	0.523	0.03
10	EM/UM	96.474	92.615	6.003	1.578	0.102	1.859	1.497	7.869	0.356	2.63169	0.16	0.419	0.05
11	IM/IM	191.663	312.672	2.08	2.091	0	5.075	4.936	9.587	0.759	1.8649	0.23	0.608	0.04
12	EM/EM	125.05	251.889	15.014	2.308	0	3.696	4.431	10.545	0.851	11.4911	0.154	0.23	0.039
13	EM/UM	148.879	189.126	8.089	2.418	0	2.447	2.032	15.999	0.237	1.95104	0.263	0.472	0.06
14	EM/UM	123.843	170.023	8.175	3.154	0	3.479	4.099	15.597	0.11	1.36122	0.063	0.397	0.046
15	EM/IM	109.291	175.662	6.989	2.17	0	2.465	2.387	15.225	0.174	1.32844	0.205	0.442	0.044
16	EM/EM	129.299	134.969	6.619	2.005	0	2.493	2.057	21.051	0.225	1.39209	0.384	0.472	0.026
17	EM/UM	136.475	116.747	6.928	1.561	0	2.004	2.273	10.969	0.117	1.50443	1.852	0.342	0.052
18	EM/EM	85.876	68.531	3.297	0.995	0	1.171	0.909	3.615	0.23	1.59009	0.312	0.325	0
19	EM/EM	65.967	115.635	3.581	1.307	0	2.21	2.722	6.886	0.11	1.0289	0.065	0.197	0
20	EM/PM	203.179	319.844	3.778	2.051	0	4.882	4.34	14.927	0.232	0.743787	0.25	0.638	0.089
21	EM/UM	81.676	75.829	2.455	0.509	0	1.552	1.304	4.672	0.053	0.691816	0.186	0.275	0.036
22	EM/PM	202.047	283.141	8.905	2.896	0	5.938	5.957	11.624	0.14	1.488	0.118	0.812	0.046
23	EM/EM	110.381	174.847	4.311	1.768	0	2.388	2.67	7.296	0.132	0.887971	0.337	0.546	0.041
24	EM/EM	130.785	187.913	9.967	2.394	0	3.092	3.408	10.589	0.217	2.22796	0.139	0.548	0.036
25	EM/EM	116.553	117.961	4.618	2.295	0	2.144	1.261	9.162	0.296	1.07721	0.158	0.379	0
26	EM/EM	147.757	270.596	10.838	3.814	0	3.907	4.586	6.88	0.23	2.05531	0.121	0.491	0.049
27	EM/PM	182.149	243.975	9.187	3.018	0	3.829	4.105	10.404	0.154	1.14028	0.056	0.377	0
28	EM/PM	75.564	138.588	2.4	0.942	0	2.081	2.647	4.619	0.086	0.945383	0.042	0.266	0.031
29	EM/IM	68.261	99.424	1.868	0.575	0	3.646	5.426	5.839	0.175	0.791289	0.05	0.169	0
30	EM/PM	170.409	308.659	1.704	1.032	0	3.302	4.558	13.805	0.16	0.308476	0.09	0.423	0
31	EM/IM	68.838	44.481	1.022	0.818	0	0.89	0.196	4.647	0.129	0.351919	0.734	0.302	0.039
32	EM/IM	235.094	471.634	6.63	2.187	0	4.852	6.132	17.916	0.521	2.35617	0.417	0.568	0.055
33	EM/PM	193.525	260.237	11.171	3.003	0	4.961	3.817	15.381	0.314	1.58646	0.144	0.538	0.056
34	EM/IM	191.346	330.407	11.526	3.439	0	4.998	4.586	13.113	0.334	2.05569	0.128	0.515	0.042
36	IM/PM	187.811	291.925	2.358	1.567	0	3.867	4.725	13.612	0.196	0.646267	0.136	0.74	0.064
37	EM/PM	214.297	347.437	5.908	3.073	0	5.922	5.689	14.694	0.408	1.67765	0.344	0.605	0.045
38	EM/IM	89.355	119.243	3.507	0.848	0	1.533	1.69	5.92	0.059	0.725702	0.115	0.317	0
39	EM/IM	294.085	400.643	6.576	2.792	0	5.954	4.8	10.521	0.371	1.74617	0.298	1.021	0.114
40	EM/PM	162.773	355.202	11.613	4.211	0	4.438	4.401	13.958	0.126	1.04369	0.093	0.536	0
41	EM/EM	145.73	195.633	4.085	1.46	0	3.893	3.665	9.794	0.147	0.725174	0.104	0.531	0
42	EM/PM	87.506	156.312	1.178	1.02	0	3.49	5.295	8.203	0.208	0.402202	0.084	0.247	0.041
43	EM/EM	141.083	206.347	9.043	2.129	0	2.381	2.029	7.574	0.227	1.55064	0.147	0.51	0
44	EM/UM	112.473	178.301	6.803	1.395	0	2.959	3.343	5.441	0.177	1.37463	0.244	0.424	0.042
45	EM/EM	182.584	190.786	9.298	2.74	0	3.319	3.089	9.482	0.324	2.47832	0.088	0.516	0.059
46	EM/IM	184.024	336.575	5.206	1.8	0	3.526	4.683	10.141	0.208	1.27148	0.177	0.485	0.057
47	EM/PM	235.612	205.668	2.311	1.5	0	3.645	2.012	9.323	0.129	0.615144	0.385	0.618	0.051
48	PM/PM	194.936	439.843	2.092	1.296	0	5.624	9.548	10.363	0.167	0.503968	0.307	0.698	0
49	EM/EM	117.554	149.332	3.613	1.154	0	3.385	2.252	8.764	0.135	1.319	0.23	0.377	0.032
50	EM/IM	181.549	288.076	2.932	1.13	0	2.583	2.992	10.108	0.112	0.62411	0.084	0.473	0
51	EM/EM	188.477	316.394	13.673	3.31	0.148	4.273	4.243	19.542	0.523	2.94593	0.18	0.44	0
52	EM/PM	378.513	390.924	7.691	5.062	0	8.49	7.673	58.031	0.699	1.7933	0.633	0.691	0
53	EM/EM	162.66	215.315	10.061	4.521	0.169	3.957	3.1	22.73	0.138	1.45512	0.452	0.412	0
54	IM/PM	169.762	280.152	2.949	2.19	0	4.096	6.624	21.049	0.08	0.329171	0.209	0.496	0.063
56	EM/IM	94.492	196.443	6.765	1.417	0	2.573	4.576	10.172	0.086	0.434924	0.138	0.193	0.062
57	EM/PM	90.189	134.663	3.618	0.821	0	1.553	2.783	9.881	0.145	0.788527	0.248	0.154	0.062
58	EM/UM	157.884	285.001	18.233	2.839	0.189	2.72	3.806	14.678	0.24	2.35005	0.188	0.241	0.057
59	EM/IM	253.62	340.681	6.936	2.25	0	5.016	4.45	18.861	0.264	1.19669	0.458	0.582	0.082
60	PM/PM	176.904	413.249	2.631	1.25	0	5.29	10.55	17.551	0.079	0.246695	0.671	0.422	0.071
61	EM/PM	317.921	367.34	8.814	5.029	0	5.988	7	41.941	0.211	0.73835	0.668	0.604	0.091
62	EM/EM	108.638	140.259	8.18	2.963	0	2.836	3.488	18.891	0.105	0.548109	0.439	0.317	0.061
63	EM/PM	152.866	193.083	4.428	1.787	0.165	2.878	3.882	20.72	0.097	0.730212	0.361	0.335	0.078
64	EM/PM	57.07	45.161	1.393	1.04	0	0.942	0.188	4.62	0.145	0.311835	0.226	0.115	0
65	EM/PM	283.175	394.571	4.895	2.878	0	5.783	5.525	35.915	0.326	1.17354	0.316	0.528	0.062
66	EM/EM	166.897	237.85	10.838	2.962	0	2.758	2.783	23.439	0.222	1.12899	0.264	0.283	0.077
67	EM/EM	231.611	248.769	10.083	3.579	0.25	3.228	3.18	22.109	0.255	1.37879	0.443	0.448	0.071
68	EM/PM	256.454	303.6	7.396	2.934	0	5.13	5.195	30.015	0.232	1.00608	0.481	0.498	0.073
69	EM/UM	98.572	141.913	4.596	1.572	0	1.887	2.576	9.552	0.139	0.629729	0.128	0.159	0.058
70	EM/PM	360.409	493.039	9.968	3.249	0	5.624	7.381	32.822	0.337	1.39971	0.429	0.627	0.08
71	EM/IM	65.629	100.732	2.515	0.93	0	1.317	0.986	5.556	0.174	0.901167	0.268	0.098	0.058
72	EM/IM	161.099	266.606	1.744	1.25	0	3.415	6.136	14.252	0.106	0.355425	0.112	0.206	0.08
73	EM/EM	203.221	204.441	13.005	4.659	0	4.097	3.647	22.643	1.015	7.20325	1.713	0.504	0.066
74	EM/PM	174.807	257.104	4.427	2.016	0	5.558	6.966	24.26	0.123	0.438434	0.171	0.391	0.085
75	EM/EM	241.411	218.342	9.148	3.162	0.166	4.614	3.4	23.688	0.363	1.67189	2.253	0.5	0.087
76	IM/PM	194.246	300.06	3.767	1.666	0	4.184	6.374	27.722	0.462	1.71932	0.471	0.339	0.079
77	EM/IM	190.696	342.109	9.628	3.278	0	3.962	5.68	14.55	0.194	1.00505	0.347	0.42	0.081
78	EM/EM	260.048	229.347	10.367	3.218	0.159	4.171	3.855	19.743	0.394	2.05275	0.328	0.426	0.064
79	EM/IM	210.088	190.426	6.237	1.977	0	3.154	3.907	17.315	0.169	0.94514	0.339	0.619	0.091
80	IM/PM	198.57	295.625	2.247	0.947	0	2.744	4.572	21.096	0.121	0.425399	0.408	0.355	0.071
81	EM/EM	193.45	386.486	3.948	2.252	0	4.32	6.767	13.293	0.084	0.284506	0.254	0.392	0.073
82	EM/IM	201.027	239.802	5.422	1.706	0	3.225	3.343	21.386	0.13	1.0123	0.253	0.434	0.092
83	EM/EM	213.687	216.866	8.572	3.368	0	4.099	4.281	25.31	0.178	0.817622	0.101	0.311	0.064
84	EM/EM	238.708	263.531	6.765	2.797	0	4.14	3.122	23.967	0.455	2.03013	0.314	0.43	0.076
85	EM/EM	113.899	220.924	7.771	1.847	0	2.612	2.879	12.031	0.201	1.01981	0.379	0.112	0.068
86	EM/EM	142.393	142.063	6.615	1.897	0	2.326	2.609	13.675	0.171	1.00359	0.134	0.333	0.062
87	EM/EM	163.096	255.769	7.704	1.972	0	2.689	3.167	17.726	0.115	0.777599	0.13	0.366	0.084
88	PM/PM	202.121	339.991	1.817	1.385	0	4.722	7.703	19.151	0.144	0.402327	0.292	0.352	0.097
89	EM/PM	253.186	390.135	8.775	3.698	0	3.747	4.485	24.828	0.293	0.933165	0.633	0.648	0.083
90	EM/IM	171.572	224.353	7.162	2.043	0	3.075	3.725	26.3	0.106	0.531356	0.259	0.274	0.078
91	EM/EM	148.849	168.658	5.242	2.192	0	2.366	1.689	16.013	0.149	0.709673	0.219	0.207	0.062
92	EM/PM	88.681	162.454	2.724	1.24	0	2.372	2.755	6.32	0.086	0.530374	0.129	0.173	0.061
93	EM/IM	246.086	410.489	14.845	5.279	0.238	5.178	6.374	25.803	0.275	1.53982	0.388	0.438	0.077
94	PM/PM	167.915	303.72	1.211	1.099	0	3.511	6.182	28.706	0.027	0.104115	0.312	0.303	0.064
95	EM/EM	186.356	204.604	8.509	3.266	0	4.119	4.07	27.377	0.314	1.25333	0.21	0.314	0.061
96	EM/IM	169.432	281.913	11.194	3.777	0.18	4.464	5.117	24.858	0.22	1.854	0.349	0.421	0.083
97	EM/EM	110.426	175.802	8.986	1.97	0	2.548	2.606	10.736	0.313	1.74333	0.134	0.19	0.071
98	EM/PM	146.59	145.937	4.342	1.504	0	2.42	3.129	15.821	0.113	0.998701	0.425	0.407	0.084
99	EM/PM	190.858	277.074	5.87	2.343	0	4.424	4.772	17.364	0.182	0.947924	0.387	0.371	0.072
100	EM/PM	113.684	177.938	2.81	1.181	0	2.37	3.573	12.893	0.077	0.454586	0.281	0.196	0.067
101	EM/PM	131.206	214.119	3.541	1.115	0	2.766	4.479	19.775	0.169	1.07758	0.288	0.355	0.081
102	EM/IM	161.591	263.481	3.48	1.508	0	2.479	2.542	14.961	0.179	1.05565	0.337	0.285	0.09
103	IM/PM	228.523	373.699	3.164	1.782	0	4.23	5.806	16.44	0.203	0.553179	0.947	0.312	0.091
104	EM/PM	168.533	225.485	6.782	2.452	0	4.002	3.322	12.487	0.151	0.76329	0.489	0.382	0.062
105	EM/EM	195.418	253.116	11.577	3.984	0	3.467	3.369	14.385	0.618	2.72097	1.026	0.455	0.079
107	IM/PM	194.786	365.31	2.927	2.063	0	4.981	6.69	16.391	0.168	0.514776	0.205	0.419	0.073
108	EM/PM	165.697	315.164	5.6	1.629	0	3.01	4.258	13.282	0.152	0.897676	0.322	0.33	0.074
109	EM/PM	172.98	252.349	6.102	1.893	0	3.422	5.283	18.296	0.096	0.487031	0.152	0.297	0.071
110	EM/PM	272.935	357.235	4.238	1.314	0	4.061	6.378	19.791	0.177	0.820079	0.625	0.48	0.093
111	EM/PM	209.086	256.162	4.413	1.95	0	3.237	4.041	28.47	0.244	0.939303	0.191	0.282	0.065
112	EM/PM	159.858	173.597	5.102	1.631	0	2.785	2.2	10.53	0.211	0.781951	0.208	0.213	0.068
113	EM/PM	131.876	271.209	5.268	2.072	0	2.833	3.922	11.582	0.085	0.772813	0.095	0.176	0.064
114	EM/PM	183.689	237.302	5.87	1.716	0	3.277	4.236	18.759	0.122	1.05003	0.49	0.349	0.072
115	EM/IM	70.719	123.242	2.451	0.985	0	1.668	2.886	9.537	0.075	0.344324	0.057	0.161	0
116	EM/PM	183.593	214.418	4.368	2.302	0	3.861	5.846	18.432	0.114	0.498799	0.273	0.342	0.069
117	EM/PM	191.452	179.729	5.212	2.037	0	4.59	4.53	17.511	0.15	0.742887	0.272	0.375	0.068
118	EM/EM	176.414	201.635	7.231	1.749	0	3.276	4.271	22.648	0.096	0.509037	0.305	0.252	0.068
119	EM/PM	218.821	379.629	7.08	2.628	0	3.11	3.979	20.385	0.167	0.779696	0.256	0.501	0.078
120	EM/IM	134.218	271.443	3.817	0.409	0	2.356	2.885	7.763	0.11	0.627849	0.644	0.209	0.081
121	EM/EM	291.313	302.632	9.268	3.73	0	3.967	3.429	24.525	0.87	4.22228	1.41	0.381	0.118
122	EM/PM	162.712	258.66	4.147	1.418	0	2.325	3.137	10.72	0.164	0.767909	0.179	0.281	0.077
123	EM/EM	334.71	256.27	14.138	4.738	0	4.517	3.306	34.967	0.27	2.23164	0.655	0.468	0.071
124	PM/PM	174.336	224.491	1.339	0.46	0	3.575	5.84	18.361	0.108	0.424804	0.169	0.359	0.063
125	EM/IM	194.656	272.427	8.265	2.516	0	4.825	5.701	15.762	0.134	1.85604	0.359	0.31	0.118
126	EM/PM	114.958	172.915	4.421	1.227	0	2.849	3.743	11.492	0.121	1.06022	0.433	0.184	0.081
127	EM/EM	237.288	321.601	6.367	1.824	0	4.169	6.486	16.873	0.123	0.595253	0.243	0.342	0.079
128	EM/EM	224.15	342.637	8.977	3.169	0.139	4.869	6.092	16.52	0.149	0.830123	0.317	0.45	0.093
129	EM/IM	106.278	189.032	6.364	1.343	0.101	3.096	3.607	10.379	0.187	1.09943	0.124	0.174	0
130	EM/EM	239.611	318.168	13.286	5.661	0	4.848	4.784	32.241	0.441	2.68988	0.254	0.43	0.087
131	EM/EM	85.661	124.5	4.467	1.575	0	3.029	4.974	10.388	0.056	0.225422	0.093	0.176	0.058
132	EM/EM	212.251	273.732	9.407	2.591	0	2.975	4.478	21.069	0.255	1.3947	0.396	0.412	0.056
133	EM/IM	229.059	311.527	8.589	4.683	0	4.619	3.921	25.06	0.144	0.669583	0.226	0.568	0.06
134	EM/EM	114.64	92.052	3.351	1.07	0	1.328	1.134	8.496	0.643	3.14412	1.267	0.271	0
135	EM/EM	79.832	43.798	2.037	1.133	0	0.598	0.584	8.966	0.129	0.492472	0.295	0.281	0
136	EM/UM	172.379	199.199	8.135	3.241	0	3.458	4.219	12.085	0.193	1.46233	0.294	0.504	0.057
137	EM/EM	175.102	390.31	7.475	2.799	0	5.182	6.549	12.553	0.205	0.871291	0.177	0.391	0.056
138	EM/PM	398.407	810.155	12.095	3.819	0	8.721	15.657	26.963	0.389	2.70941	2.457	0.643	0.073
139	EM/EM	170.366	265.578	11.644	2.271	0	2.809	3.687	9.388	0.675	4.87731	1.514	0.379	0.063
140	EM/IM	242.766	338.583	10.273	3.195	0	4.019	4.203	20.615	0.422	2.50023	0.726	0.551	0.089
141	EM/UM	57.821	33.195	1.164	0.588	0.079	0.365	0	4.482	0.119	0.331229	0.161	0.185	0
142	EM/PM	105.004	223.811	6.172	1.905	0	2.984	3.779	7.807	0.101	0.754568	0.183	0.311	0
143	IM/IM	170.208	445.704	5.257	2.884	0	6.283	11.042	12.37	0.142	0.872494	0.437	0.523	0.062
144	EM/IM	217.312	346.284	13.843	5.497	0	4.689	5.484	19.218	0.364	1.75227	0.195	0.581	0.046
145	EM/EM	233.235	306.36	10.066	3.28	0	3.934	4.236	22.695	0.16	0.938842	0.198	0.472	0
146	EM/UM	372.14	481.45	9.491	4.175	0.211	5.168	7.479	35.708	0.303	1.49174	0.913	0.625	0
147	EM/PM	117.658	294.541	4.371	1.588	0	2.556	4.331	6.443	0.185	1.01839	0.22	0.323	0
148	EM/UM	152.214	237.491	9.439	2.75	0	2.884	3.162	13.238	0.173	1.57157	0.208	0.441	0
149	EM/EM	124.074	145.203	8.176	2.576	0	1.894	2.175	9.148	0.325	2.14325	0.244	0.325	0.057
150	EM/EM	223.171	218.208	9.731	3.228	0.233	3.278	3.596	22.753	0.121	0.834876	0.452	0.474	0
151	PM/PM	108.738	209.405	1.15	0.806	0	2.428	5.118	15.892	0.119	0.233482	0.106	0.315	0
152	EM/PM	122.371	199.477	3.29	1.436	0.155	1.933	3.114	17.997	0.154	0.547666	0.182	0.28	0
153	EM/PM	244.714	381.295	4.125	0.836	0	3.369	6.383	8.838	0.136	0.774876	0.672	0.54	0.07
154	EM/EM	136.902	140.914	3.55	0.242	0	2.652	4.237	8.117	0.221	1.21424	0.487	0.29	0
155	EM/PM	224.372	218.352	3.885	1.668	0	2.622	4.108	13.915	0.199	1.01296	0.551	0.483	0.048
156	EM/EM	177.521	295.399	12.169	3.411	0.267	4.275	4.377	11.265	0.1	1.06888	0.163	0.49	0
157	EM/EM	154.757	208.046	10.185	3.173	0.25	4.079	3.371	9.134	0.489	3.37583	0.312	0.437	0
158	EM/PM	186.743	328.281	2.906	1.256	0	3.679	8.216	13.638	0.14	0.519311	0.273	0.418	0.055
159	EM/EM	187.908	242.884	8.531	2.115	0	3.201	4.703	8.275	0.156	1.89986	0.318	0.359	0
160	EM/PM	90.838	201.883	2.104	1.044	0	2.197	2.725	4.618	0.11	0.519069	0.105	0.289	0.05
161	EM/EM	141.689	158.21	2.327	0.221	0	2.203	3.85	8.333	0.057	0.28198	0.119	0.303	0
162	PM/PM	71.784	180.461	1.461	0.494	0	2.622	4.752	4.154	0.116	0.440914	0.067	0.269	0
163	IM/PM	81.35	238.109	2.252	0.377	0	2.753	5.485	4.97	0.1	0.318099	0.066	0.246	0
164	EM/EM	327.159	367.581	9.115	1.581	0	3.563	4.483	24.167	0.356	2.08723	0.447	0.406	0.078
165	EM/PM	138.769	210.038	3.902	1.4	0	2.181	2.012	9.317	0.197	1.22307	0.383	0.357	0.057
166	EM/PM	120.551	142.79	6.034	1.602	0	1.708	2.688	12.012	0.182	0.813804	0.122	0.334	0
167	PM/PM	273.31	450.664	3.455	2.458	0	4.412	10.931	27.63	0.157	0.403542	0.164	0.456	0
168	PM/PM	192.763	375.667	2.037	1.497	0	4.204	8.341	16.273	0.1	0.159503	0.735	0.454	0
169	EM/EM	177.186	223.358	6.841	2.173	0	2.561	2.884	11.495	0.272	1.76759	0.521	0.424	0
170	EM/PM	187.213	350.051	8.687	2.211	0	2.949	4.92	16.538	0.183	1.40092	0.179	0.322	0
171	EM/EM	296.015	399.226	16.731	4.342	0	4.573	7.098	19.985	0.403	2.23815	0.354	0.56	0.072
172	PM/PM	235.518	347.6	1.473	0.998	0	3.832	7.076	19.341	0.09	0.465598	0.418	0.44	0.055
173	EM/EM	112.574	175.471	5.316	1.352	0.193	1.307	1.843	9.944	0.075	0.934045	0.127	0.307	0
174	EM/PM	185.542	226.258	4.479	1.246	0	1.736	3.398	11.099	0.324	1.7507	1.973	0.384	0
175	PM/PM	124.882	208.394	2.513	0.861	0	2.57	6.18	8.934	0.119	0.301222	0.245	0.267	0
176	EM/PM	208.02	302.204	5.229	1.96	0	2.879	4.1	21.449	0.149	0.791623	0.506	0.575	0.085
177	EM/EM	173.075	273.967	7.84	2.193	0	3.103	4.095	14.723	0.29	1.13327	0.156	0.291	0
178	EM/PM	144.662	161.199	4.391	1.389	0	1.656	2.082	12.142	0.584	2.07066	0.384	0.451	0
179	PM/PM	200.588	402.143	2.194	0.685	0	2.202	3.84	14.65	0.065	0.223024	0.236	0.384	0
180	EM/PM	272.677	344.1	6.183	1.75	0	3.327	5.274	19.638	0.354	1.31122	0.373	0.486	0
181	EM/PM	162.508	174.061	5.186	0.35	0	2.144	3.543	14.08	0.125	0.741474	0.116	0.325	0
182	EM/PM	313.126	367.894	10.23	2.899	0.143	7.025	9.181	27.831	0.507	1.8956	0.913	0.529	0
183	EM/PM	269.168	280.286	7.978	2.426	0	3.296	3.546	13.223	0.396	2.68192	0.558	0.576	0.058
184	PM/PM	214.214	325.508	1.273	0.117	0	2.901	6.339	14.304	0.06	0.159564	0.211	0.513	0.059
185	EM/EM	148.448	184.961	7.226	2.459	0	1.996	2.162	15.541	0.231	1.83489	0.308	0.467	0
186	EM/PM	110.694	226.577	4.932	1.757	0.37	3.019	2.769	8.767	0.262	0.71867	0.302	0.439	0
187	EM/PM	139.442	152.89	3.022	1.642	0	3.256	2.681	12.914	0.119	0.435878	0.321	0.474	0
188	EM/PM	66.399	166.146	4.007	2.78	0.296	2.012	3.22	3.485	0.085	0.426566	0.081	0.339	0.034
189	EM/PM	234.278	290.876	7.803	5.073	0	5.106	5.053	12.882	0.352	1.0852	0.293	0.748	0.051
190	EM/EM	149.486	227.787	8.546	4.03	0	3.805	3.158	6.853	0.275	1.22915	0.221	0.533	0
191	PM/PM	111.784	256.695	2.405	3.574	0	3.341	5.475	6.901	0.227	0.353748	0.17	0.348	0
192	EM/PM	184.185	220.527	3.595	3.112	0	3.298	3.361	10.751	0.173	0.482277	0.229	0.644	0
193	EM/EM	89.431	191.152	5.894	2.814	0	1.728	2.413	4.365	0.099	0.565039	0.137	0.314	0.041
194	EM/IM	48.846	118.898	0.553	0.506	0	2.202	3.273	4.194	0.106	0.43322	0.06	0.26	0.027
195	PM/PM	131.044	239.104	1.521	2.596	0	2.553	5.168	6.901	0.158	0.328123	0.249	0.358	0.034
196	EM/PM	57.769	104.242	0.611	2.167	0	1.986	3.353	3.747	0.116	0.0959439	0.165	0.296	0.059
197	PM/PM	247.832	365.5	2.64	3.355	0	4.245	7.202	21.46	0.525	0.762734	0.279	0.535	0.061
198	EM/EM	103.873	162.947	5.803	3.131	0.359	2.136	2.496	6.806	0.16	0.98351	0.16	0.397	0
199	EM/IM	222.761	272.921	7.107	4.616	0	4.107	4.16	8.725	0.379	1.04082	0.294	0.504	0.082
200	EM/PM	272.059	494.99	2.208	2.855	0	4.107	5.538	11.051	0.446	0.758831	0.56	0.698	0.072
201	EM/PM	143.586	165.655	5.095	3.64	0	2.31	2.598	8.975	0.531	1.572	0.29	0.449	0
202	EM/IM	217.55	210.155	5.625	4.095	0	2.624	2.521	13.508	0.251	0.868905	0.317	0.629	0
203	PM/PM	124.955	223.731	1.1	2.453	0.269	3.416	4.756	6.778	0.224	0.318615	0.247	0.372	0
204	IM/PM	119.489	191.797	1.296	0.448	0	2.283	4.089	5.833	0.071	0.354212	0.197	0.38	0.053
205	EM/IM	134.131	192.195	4.034	3.451	0	5.336	6.482	8.858	0.285	1.00515	0.176	0.471	0
206	EM/PM	90.822	172.156	1.308	2.377	0	1.804	2.462	4.533	0.039	0.253007	0.152	0.278	0
207	IM/IM	76.213	171.015	1.826	2.568	0	1.807	2.895	4.828	0.228	0.551058	0.146	0.376	0
208	EM/EM	160.256	207.631	5.346	3.405	0	2.304	2.187	13.928	0.52	2.03239	0.358	0.389	0.061
209	EM/PM	171.915	256.425	6.902	3.879	0.361	3.118	4.112	11.776	0.216	0.80351	0.174	0.392	0
210	EM/UM	273.339	219.724	7.101	3.694	0	3.23	4.375	15.46	0.301	1.37504	0.499	0.642	0.072
211	EM/EM	128.747	152.226	9.309	4.413	0	2.33	2.219	10.777	0.259	1.1483	0.271	0.368	0.041
212	EM/PM	195.15	235.084	6.43	3.911	0	2.327	2.944	11.17	0.824	2.25728	0.368	0.422	0
213	EM/EM	153.057	219.216	6.399	3.412	0	2.631	2.848	13.734	0.322	1.34287	0.105	0.469	0
214	EM/IM	105.746	180.514	4.056	2.995	0	2.295	2.315	5.937	0.162	0.6877	0.117	0.36	0
215	EM/EM	128.989	123.728	3.163	2.887	0	1.835	1.99	12.317	0.089	0.637605	0.131	0.37	0
216	EM/PM	236.074	400.974	3.383	2.615	0	2.905	4.396	13.937	0.154	0.883421	0.279	0.59	0
217	EM/IM	216.142	315.351	5.4	3.535	0	2.93	3.92	13.891	0.334	1.02199	0.354	0.461	0
218	EM/PM	224.599	321.361	1.288	2.973	0	2.585	3.121	10.254	0.312	0.288097	0.314	0.509	0
219	EM/IM	136.602	132.67	3.095	2.834	0.29	1.395	1.19	10.617	0.133	0.395643	0.132	0.308	0
220	EM/EM	141.058	84.006	3.404	2.699	0	1.498	1.234	6.08	0.435	1.67404	0.242	0.389	0
221	EM/PM	189.424	221.781	4.477	3.602	0	2.908	3.126	9.071	0.187	0.596112	0.251	0.48	0
222	EM/PM	203.184	228.804	3.956	3.796	0	5.774	4.858	9.967	0.258	0.555456	0.362	0.51	0.074
223	EM/IM	177.781	322.575	2.127	2.964	0	4.744	5.218	12	0.728	1.77493	0.485	0.534	0.047
225	EM/PM	330.148	438.264	3.739	3.524	0	4.436	4.356	20.612	0.434	0.747232	0.196	0.59	0.067
226	EM/PM	72.824	132.632	2.816	0.835	0	1.622	2.056	4.11	0.087	0.336794	0.082	0.288	0
227	EM/EM	111.583	102.876	4.075	2.961	0	1.114	0.758	8.302	0.444	1.26379	0.157	0.318	0
228	PM/PM	91.418	204.6	0.903	0.463	0	1.315	1.57	6.84	0.092	0.11966	0.158	0.244	0.03
229	EM/EM	122.023	122.738	4.217	2.671	0	1.869	2.168	6.525	0.118	0.40091	0.156	0.367	0.036
230	EM/PM	134.275	181.719	4.975	2.713	0	2.489	3.975	6.188	0.121	0.780465	0.064	0.277	0
231	IM/PM	115.108	225.562	0.963	0.428	0	1.335	2.655	4.713	0.123	0.297822	0.443	0.308	0.03
232	EM/IM	184.574	282.718	3.184	3.464	0	3.05	3.657	10.775	1.189	1.5219	0.523	0.457	0
233	EM/PM	280.997	336.337	7.508	3.692	0	3.787	4.165	18.672	0.373	1.23337	0.548	0.488	0
234	EM/IM	195.918	338.57	4.544	3.822	0	3.099	4.257	12.554	0.408	1.2572	0.256	0.51	0
235	EM/PM	141.525	184.328	3.212	2.238	0	1.568	2.052	7.286	0.087	0.358325	0.437	0.408	0
236	EM/EM	184.287	184.706	7.458	2.994	0	1.949	3.057	9.723	0.158	0.795977	0.224	0.456	0
237	EM/PM	109.486	135.812	2.122	2.493	0	2.008	3.172	6.295	0.145	0.536329	0.161	0.344	0
238	EM/EM	202.031	160.241	7.635	3.852	0.299	2.413	1.965	6.426	0.469	2.14333	0.211	0.379	0
239	EM/EM	41.399	100.81	1.939	0.388	0	0.578	1.264	1.41	0.15	1.34073	0.078	0.192	0
240	EM/PM	150.48	208.145	3.788	1.451	0	3.457	4.567	8.722	0.222	0.914054	0.153	0.241	0.052
241	EM/EM	77.821	94.959	3.072	1.119	0	1.597	1.412	3.92	0.094	0.725228	0.084	0.099	0
242	EM/PM	175.346	201.987	5.914	1.564	0	3.528	3.746	7.34	0.163	1.06734	0.426	0.36	0.049
243	EM/EM	170.216	179.129	7.29	4.381	0	2.466	2.335	11.245	0.406	1.79937	0.194	0.253	0.056
245	PM/PM	151.667	215.123	1.561	0.86	0	2.83	4.071	10.597	0.135	0.171725	0.164	0.117	0
246	EM/EM	130.267	186.027	4.547	3.619	0	2.842	3.564	7.285	0.218	0.738939	0.301	0.086	0.045
247	EM/EM	218.753	205.786	3.96	0.973	0	3.064	3.991	11.048	0.088	0.467796	0.462	0.333	0.056
248	EM/PM	375.838	318.082	5.849	5.297	0	4.976	2.712	17.835	0.362	1.04024	1.387	0.503	0.076
249	EM/UM	123.487	144.054	3.645	0.744	0	2.618	2.347	5.998	0.098	0.751771	0.138	0.137	0
250	EM/UM	235.592	160.155	7.98	4.56	0.056	2.111	1.805	14.699	0.374	1.31975	0.435	0.282	0
251	EM/EM	91.568	107.929	3.66	1.092	0	1.979	2.013	8.109	0.144	0.623708	0.073	0.096	0
252	EM/PM	121.409	144.749	4.701	3.958	0	1.834	2.654	8.473	0.15	0.446068	0	0	0
253	EM/EM	152.513	179.452	4.24	3.75	0	1.546	1.997	11.906	0.166	0.648662	0.186	0.127	0
254	EM/IM	161.04	220.468	3.353	1.021	0	2.754	2.719	9.823	0.211	0.926158	0.525	0.165	0
255	EM/UM	169.11	123.54	9.205	4.423	0	3.403	2.195	9.081	0.302	1.30899	0.337	0.184	0
256	IM/PM	147.053	265.276	1.984	3.301	0	2.019	4.243	9.526	0.131	0.519319	0.116	0.076	0
257	EM/EM	160.087	212.723	6.939	3.797	0	2.166	2.644	9.54	0.254	1.10809	0.106	0.088	0.039
258	PM/PM	182.622	261.133	1.627	3.303	0	2.398	4.189	10.607	0.089	0.129202	0.153	0.183	0
259	EM/PM	162.828	244.143	6.089	4.103	0	3.763	4.783	8.216	0.191	0.743674	0.093	0.118	0
260	EM/PM	165.804	196.737	4.21	3.885	0.03	2.733	3.473	10.033	0.094	0.372379	0.199	0.105	0
261	EM/PM	219.979	142.773	2.738	3.354	0	1.798	1.32	9.529	0.268	0.720956	0.359	0.071	0
262	EM/PM	133.706	185.183	2.693	3.02	0	1.679	3.066	8.076	0.204	0.731496	0.298	0.003	0.043
263	EM/PM	103.267	139.309	3.01	2.838	0	1.697	2.736	5.838	0.071	0.370259	0.075	0	0.037
264	EM/EM	259.781	270.09	10.281	4.973	0	3.227	2.712	11.475	0.429	1.56712	0.214	0.239	0
265	EM/PM	162.83	136.107	1.683	2.951	0	1.48	1.727	16.434	0	0.185346	0.143	0.043	0
266	EM/PM	58.836	53.493	0.79	2.917	0	1.079	0.879	3.716	0.057	0.108583	0.167	0	0
267	EM/PM	235.624	220.04	2.476	3.033	0	1.945	2.552	9.739	0.126	0.340458	0.389	0.181	0.035
268	EM/IM	243.221	216.089	5.872	3.823	0	2.157	2.158	15.436	0.469	1.73225	0.62	0.165	0
269	EM/EM	161.979	140.66	5.543	3.877	0	2.082	2.021	4.592	0.117	0.68554	0.132	0.06	0
270	EM/PM	169.478	137.476	2.516	3.597	0	1.759	1.377	4.527	0.294	0.70042	0.15	0.024	0
271	EM/PM	201.776	239.138	3.617	3.715	0	2.302	2.9	7.727	0.174	0.790427	0.174	0.134	0
272	EM/EM	177.841	146.15	6.34	3.616	0	1.777	2	6.874	0.191	1.00051	0.248	0.084	0
273	EM/EM	240.749	169.787	7.518	4.172	0	2.621	1.994	8.249	0.237	1.04544	0.261	0.108	0
274	EM/EM	361.274	232.164	9.386	4.944	0	2.958	2.103	16.579	0.847	2.4989	0.493	0.219	0.05
275	EM/IM	249.132	220.529	2.731	2.94	0	1.743	2.135	9.708	0.151	0.492383	0.813	0.103	0.046
276	EM/IM	80.643	130.708	2.413	2.898	0	1.546	3.096	2.874	0.095	0.522588	0.032	0	0
277	EM/UM	157.537	138.922	3.843	3.684	0	1.453	1.291	7.695	0.29	0.682285	0.105	0.039	0
278	EM/EM	402.103	300.056	2.952	4.064	0	2.682	3.215	17.298	0.307	0.383823	0.483	0.265	0
279	EM/EM	137.935	123.354	3.509	2.964	0	1.064	1.385	6.064	0.224	1.26049	0.182	0	0
280	EM/IM	214.959	250.655	4.642	3.143	0	1.643	2.009	7.056	0.514	2.55877	0.562	0.163	0.038
281	EM/PM	105.253	301.724	2.551	3.33	0	2.21	3.518	6.169	0.149	0.471475	0.047	0	0
282	EM/EM	205.884	153.531	6.184	3.411	0	1.229	1.702	21.522	0.205	0.709669	0.166	0	0
283	IM/PM	218.153	265.929	1.448	2.694	0	1.894	3.298	7.118	0.062	0.30197	0.239	0.069	0.039
284	EM/PM	218.837	229.673	2.8675	3.173	0	1.85	3.243	14.544	0.161	0.480041	0.412	0.144	0
285	EM/IM	297.09	270.336	5.966	4.165	0.084	2.977	3.155	19.548	0.105	0.555925	0.236	0.182	0.054
